# Supplementary material for: Ninjinyoeito Has a Protective Effect on the Auditory Nerve and Suppresses the Progression of Age-Related Hearing Loss in Mice
Source: Front Nutr. 2020 Oct 9;7:528864. doi: 10.3389/fnut.2020.528864 (PMC7583632; doi:10.3389/fnut.2020.528864)
Supplement: Supplementary file 1 [file Data_Sheet_1.xlsx]

## Sheet: static analysis
		Frequency (kHz)
	Group	4kHz	8kHz	12kHz	16kHz	32kHz
	5M	50	25	20	25	75
	5M	60	25	20	20	75		Bartlett	Kolmogorov-Smimov
	5M	75	50	35	40	95		data: X4kHz by Group	One-sample Kolmogorov-Smirnov test	Shapiro-Wilk normality test
	5M	50	25	25	40	75		Bartlett's K-squared = 2.98, df = 2, p-value = 0.2254	data: Dataset$X4kHz	data: Dataset$X4kHz
	5M	45	40	15	40	75		> cat(gettextRcmdr( "Bartlett test"), " ", gettextRcmdr( "p.value"), " = ",	D = 0.20437, p-value = 0.1631	W = 0.90675, p-value = 0.01234
	5M	45	20	15	25	70		+ signif(res$p.value, digits=3), "	alternative hypothesis: two-sided
	5M	40	25	40	65	80		+ ", sep="")
	5M	75	55	40	50	95		Bartlett's P-value = 0.225
	5M	40	15	25	45	75
	5M	50	35	40	55	75		data: X8kHz by Group	data: Dataset$X8kHz	data: Dataset$X8kHz
	7M	70	55	45	55	90		Bartlett's K-squared = 9.2365, df = 2, p-value = 0.00987	D = 0.21994, p-value = 0.1098	W = 0.87986, p-value = 0.002799
	7M	50	50	65	70	95		> cat(gettextRcmdr( "Bartlett test"), " ", gettextRcmdr( "p.value"), " = ",	alternative hypothesis: two-sided
	7M	70	60	60	80	95		+ signif(res$p.value, digits=3), "
	7M	60	30	35	55	80		+ ", sep="")
	7M	40	25	30	55	80		Bartlett's P-value = 0.010
	7M	55	25	45	50	75
	7M	55	50	45	65	90		data: X12kHz by Group	data: Dataset$X12kHz	data: Dataset$X12kHz
	7M	40	20	15	35	70		Bartlett's K-squared = 3.1974, df = 2, p-value = 0.2022	D = 0.12723, p-value = 0.7165	W = 0.93992, p-value = 0.09049
	7M	70	65	55	60	95		> cat(gettextRcmdr( "Bartlett test"), " ", gettextRcmdr( "p.value"), " = ",	alternative hypothesis: two-sided
	7M	85	50	35	40	95		+ signif(res$p.value, digits=3), "
	NYT	65	35	35	50	75		+ ", sep="")
	NYT	60	30	25	45	80		Bartlett's P-value = 0.202
	NYT	45	20	20	30	65
	NYT	55	30	25	35	70		data: X16kHz by Group	data: Dataset$X16kHz	data: Dataset$X16kHz
	NYT	50	35	30	50	80		Bartlett's K-squared = 0.42701, df = 2, p-value = 0.8077	D = 0.11151, p-value = 0.8497	W = 0.98277, p-value = 0.8933
	NYT	50	25	20	30	70		> cat(gettextRcmdr( "Bartlett test"), " ", gettextRcmdr( "p.value"), " = ",	alternative hypothesis: two-sided
	NYT	50	25	35	50	70		+ signif(res$p.value, digits=3), "
	NYT	50	35	45	60	85		+ ", sep="")
	NYT	40	25	20	35	70		Bartlett's P-value = 0.808
	NYT	40	25	30	60	75
	Bartlett test	0.225	0.01	0.202	0.808	0.441		data: X32kHz by Group	data: Dataset$X32kHz	data: Dataset$X32kHz
								Bartlett's K-squared = 1.639, df = 2, p-value = 0.4407	D = 0.22764, p-value = 0.08926	W = 0.86412, p-value = 0.001243
	Kruskal-Wallis test	p adj	p adj	p adj	p adj	p adj		> cat(gettextRcmdr( "Bartlett test"), " ", gettextRcmdr( "p.value"), " = ",	alternative hypothesis: two-sided
		7M-5M 0.5811442	7M-5M 0.2552570	7M-5M 0.05814870	7M-5M 0.06924998	7M-5M 0.20976977		+ signif(res$p.value, digits=3), "
		NYT-5M 0.9991677	NYT-5M 0.9966103	NYT-5M 0.94936695	NYT-5M 0.77210906	NYT-5M 0.37229275		+ ", sep="")
		NYT-7M 0.2574153	NYT-7M 0.9966103	NYT-7M 0.05161089	NYT-7M 0.10721500	NYT-7M 0.01946768		Bartlett's P-value = 0.441
								Kruskal-Wallis test
								4kHz	8kHz	12kHz	16kHz	32kHz
								Steel.Dwass(Dataset$X4kHz, Dataset$Group)	Steel.Dwass(Dataset$X8kHz, Dataset$Group)	Steel.Dwass(Dataset$X12kHz, Dataset$Group)	Steel.Dwass(Dataset$X16kHz, Dataset$Group)	Steel.Dwass(Dataset$X32kHz, Dataset$Group)
								t p	t p	t p	t p	t p
								A 7M:B 5M 0.99321817 0.5811442	A 7M:B 5M 1.57778321 0.2552570	A 7M:B 5M 2.2832903 0.05814870	A 7M:B 5M 2.2113984 0.06924998	A 7M:B 5M 1.687966 0.20976977
								B 5M:C NYT 0.03886301 0.9991677	B 5M:C NYT 0.07847823 0.9966103	B 5M:C NYT 0.3070237 0.94936695	B 5M:C NYT 0.6852483 0.77210906	B 5M:C NYT 1.341213 0.37229275
								A 7M:C NYT 1.57288705 0.2574153	A 7M:C NYT 1.73238854 0.1931021	A 7M:C NYT 2.3311380 0.05161089	A 7M:C NYT 2.0207606 0.10721500	A 7M:C NYT 2.691679 0.01946768
