# Supplementary material for: Ninjinyoeito Has a Protective Effect on the Auditory Nerve and Suppresses the Progression of Age-Related Hearing Loss in Mice
Source: Front Nutr. 2020 Oct 9;7:528864. doi: 10.3389/fnut.2020.528864 (PMC7583632; doi:10.3389/fnut.2020.528864)
Supplement: Supplementary file 2 [file Data_Sheet_2.xlsx]

## Sheet: Sheet1 
			Spiral Ganglion Neurons						Stria Vascularis		ABR							data: Cochlea.Basal by Group		data: Stria.Basal by Group
			Basal			Middle			Basal	Middle	Frequency (kHz)							Bartlett's K-squared = 1.3904, df = 2, p-value = 0.499		Bartlett's K-squared = 1.4649, df = 2, p-value = 0.4807
			Cells	Area(mm2)	Cells/mm2	Cells	Area(mm2)	Cells/mm2	Area(mm2)		4kHz	8kHz	12kHz	16kHz	32kHz			> cat(gettextRcmdr( "Bartlett test"), " ", gettextRcmdr( "p.value"), " = ",		> cat(gettextRcmdr( "Bartlett test"), " ", gettextRcmdr( "p.value"), " = ",
		5M	102	16349	6238.91	63	14719	4280.18	4064	4064	50	25	20	25	75			+ signif(res$p.value, digits=3), "		+ signif(res$p.value, digits=3), "
		5M	91	13718	6633.62	76	14179	5360.04	3809	3788	60	25	20	20	75			+ ", sep="")		+ ", sep="")
		5M	72	13405	5371.13	99	15931	6214.3	4069	3482	75	50	35	40	95			Bartlett's P-value = 0.499		Bartlett's P-value = 0.481
		5M	114	18421	6188.59				4530	4355	45	20	15	25	70
		5M	84	15804	5315.11	89	18617	4780.58	4709	4226	40	25	40	65	80
		5M	70	15055	4649.62	103	15685	6566.78	5319	4225	75	55	40	50	95			One-sample Kolmogorov-Smirnov test		One-sample Kolmogorov-Smirnov test
		5M	77	14093	5463.71	73	15606	4677.69	4557	3845	40	15	25	45	75			data: Dataset$Cells.mm2		data: Dataset$Area.mm2.
		7M	50	15022	3328.45	81	18829	4301.87	5024	5505	60	30	35	55	80			D = 0.12573, p-value = 0.8538		D = 0.081142, p-value = 0.9971
		7M	59	17236	3423.07	66	17240	3828.31	5078	4055	40	25	30	55	80			alternative hypothesis: two-sided		alternative hypothesis: two-sided
		7M	66	14028	4704.88	73	15806	4618.5	5145	3969	55	25	45	50	75
		7M	61	15617	3906	75	16658	4502.34	4243	3921	55	50	45	65	90			> # サンプル数が5000以下の場合のみShapiro-Wilk検定の結果も表示されます。 (サンプル数 = 21)		> # サンプル数が5000以下の場合のみShapiro-Wilk検定の結果も表示されます。 (サンプル数 = 21)
		7M	27	27238	991.262	107	21839	4899.49	4881	5290	85	50	35	40	95
		7M	62	17816	3480.02	81	17478	4634.4	5582	6203	70	65	55	60	95			> shapiro.test(Dataset$Cells.mm2)		> shapiro.test(Dataset$Area.mm2.)
		7M	66	18304	3605.77	65	15296	4249.48	5386	5113	40	20	15	35	70			Shapiro-Wilk normality test		data: Dataset$Area.mm2.
		NYT	76	14405	5275.95	71	13206	5376.34	4894	4558	55	30	25	35	70			data: Dataset$Cells.mm2		W = 0.97965, p-value = 0.9203
		NYT	89	18983	4688.41	78	20842	3742.44	4664	4939	50	35	30	50	80			W = 0.94064, p-value = 0.2244
		NYT	103	15032	6852.05	88	14721	5977.85	4179	4254	50	25	20	30	70
		NYT	79	19078	4140.9	69	16164	4268.75	4849	4714	50	25	35	50	70
		NYT	82	15747	5207.34	85	16845	5046.01	4954	5002	50	35	45	60	85
		NYT	105	16584	6331.4	66	15721	4198.21	5878	5307	40	25	20	35	70
		NYT	78	16131	4835.41	80	19913	4017.48	6185	4874	40	25	30	60	75
	Average	5M	87.1429	15263.6	5694.38	83.8333	15789.5	5313.26	4436.71	3997.86	55	30.7143	27.8571	38.5714	80.7143
		7M	55.8571	17894.4	3348.49	78.2857	17592.3	4433.48	5048.43	4865.14	57.8571	37.8571	37.1429	51.4286	83.5714
		NYT	87.4286	16565.7	5333.06	76.7143	16773.1	4661.01	5086.14	4806.86	47.8571	28.5714	29.2857	45.7143	74.2857
	Stdev	5M	6.15834	667.197	258.936	5.94459	580.617	343.941	191.727	116.403	5.7735	5.81752	3.9123	6.14452	3.84655
		7M	5.22553	1664.02	430.851	5.3573	831.491	130.377	160.816	337.781	6.06092	6.44179	4.86204	4.04061	3.73438
		NYT	4.561	690.676	358.82	3.14502	1033.18	309.376	264.856	127.839	2.14286	1.79758	3.3503	4.68388	2.29611
		Bartlett test			P = 0.499			P = 0.010	P = 0.481	P = 0.016
	Comparison of mean values between three or more groups (one-way analysis of variance, one-way ANOVA)				p adj			p adj	p adj	p adj
		7M-5M			0.0005538			0.127607	0.127607	0.0303494								Spiral Ganglion Neurons		Stria Vascularis
		NYT-5M			0.757013			0.101438	0.101438	0.0444558								Cochlea Basal	Cochlea Middle	Stria Basal	Stria Middle
		NYT-7M			0.0026523			0.991184	0.991184	0.980699
																		Comparison of mean values between three or more groups (one-way analysis of variance, one-way ANOVA)	Comparison of mean values between three or more groups (one-way analysis of variance, one-way ANOVA)	Comparison of mean values between three or more groups (one-way analysis of variance, one-way ANOVA)	Comparison of mean values between three or more groups (one-way analysis of variance, one-way ANOVA)
																		> group.names <- NULL	> group.names <- NULL	> group.names <- NULL
																					> group.names <- NULL
																		> group.means <- NULL	> group.means <- NULL	> group.means <- NULL
																					> group.means <- NULL
																		> group.sds <- NULL	> group.sds <- NULL	> group.sds <- NULL
																					> group.sds <- NULL
																		> group.p <- NULL	> group.p <- NULL	> group.p <- NULL
																					> group.p <- NULL
																		> AnovaModel.11 <- aov(Cochlea.Basal ~ factor(Group), data=Dataset,	> AnovaModel.12 <- aov(Cochlea.Middle ~ factor(Group), data=Dataset,	> AnovaModel.13 <- aov(Stria.Basal ~ factor(Group), data=Dataset,
																		+ na.action=na.omit)	+ na.action=na.omit)	+ na.action=na.omit)	> AnovaModel.14 <- aov(Stria.Middle ~ factor(Group), data=Dataset,
			Spiral Ganglion Neurons						Stria Vascularis												+ na.action=na.omit)
			Basal			Middle			Basal	Middle								> windows(width=7, height=7); par(lwd=1, las=1, family="sans", cex=1, mgp=c(3.0,1,	> windows(width=7, height=7); par(lwd=1, las=1, family="sans", cex=1, mgp=c(3.0,1,	> windows(width=7, height=7); par(lwd=1, las=1, family="sans", cex=1, mgp=c(3.0,1,
		Group	Cells	Area(mm2)	Cells/mm2	Cells	Area(mm2)	Cells/mm2	Area(mm2)									+ 0))	+ 0))	+ 0))	> windows(width=7, height=7); par(lwd=1, las=1, family="sans", cex=1, mgp=c(3.0,1,
		7M	50	15022	3328.45	81	18829	4301.87	5024	5505	60	30	35	55	80						+ 0))
		7M	59	17236	3423.07	66	17240	3828.31	5078	4055	40	25	30	55	80			> bar.means <- tapply(Dataset$Cochlea.Basal, factor(Dataset$Group), mean,	> bar.means <- tapply(Dataset$Cochlea.Middle, factor(Dataset$Group), mean,	> bar.means <- tapply(Dataset$Stria.Basal, factor(Dataset$Group), mean,
		7M	66	14028	4704.88	73	15806	4618.5	5145	3969	55	25	45	50	75			+ na.rm=TRUE)	+ na.rm=TRUE)	+ na.rm=TRUE)	> bar.means <- tapply(Dataset$Stria.Middle, factor(Dataset$Group), mean,
		7M	61	15617	3906	75	16658	4502.34	4243	3921	55	50	45	65	90						+ na.rm=TRUE)
		7M	27	27238	991.262	107	21839	4899.49	4881	5290	85	50	35	40	95			> bar.sds <- tapply(Dataset$Cochlea.Basal, factor(Dataset$Group), sd, na.rm=TRUE)	> bar.sds <- tapply(Dataset$Cochlea.Middle, factor(Dataset$Group), sd, na.rm=TRUE)	> bar.sds <- tapply(Dataset$Stria.Basal, factor(Dataset$Group), sd, na.rm=TRUE)
		7M	62	17816	3480.02	81	17478	4634.4	5582	6203	70	65	55	60	95						> bar.sds <- tapply(Dataset$Stria.Middle, factor(Dataset$Group), sd, na.rm=TRUE)
		7M	66	18304	3605.77	65	15296	4249.48	5386	5113	40	20	15	35	70			> error.bar <- function(x, y, upper, lower=upper, length=0.1,...){	> error.bar <- function(x, y, upper, lower=upper, length=0.1,...){	> error.bar <- function(x, y, upper, lower=upper, length=0.1,...){
		5M	102	16349	6238.91	63	14719	4280.18	4064	4064	50	25	20	25	75			+ if(length(x) != length(y) | length(y) !=length(lower) | length(lower) !=	+ if(length(x) != length(y) | length(y) !=length(lower) | length(lower) !=	+ if(length(x) != length(y) | length(y) !=length(lower) | length(lower) !=	> error.bar <- function(x, y, upper, lower=upper, length=0.1,...){
		5M	91	13718	6633.62	76	14179	5360.04	3809	3788	60	25	20	20	75			+ length(upper))	+ length(upper))	+ length(upper))	+ if(length(x) != length(y) | length(y) !=length(lower) | length(lower) !=
		5M	72	13405	5371.13	99	15931	6214.3	4069	3482	75	50	35	40	95			+	+	+	+ length(upper))
		5M	114	18421	6188.59				4530	4355	45	20	15	25	70			+	+	+	+
		5M	84	15804	5315.11	89	18617	4780.58	4709	4226	40	25	40	65	80			+ }	+ }	+ }	+
		5M	70	15055	4649.62	103	15685	6566.78	5319	4225	75	55	40	50	95						+ }
		5M	77	14093	5463.71	73	15606	4677.69	4557	3845	40	15	25	45	75			> barx <- barplot(bar.means, ylim=c(ifelse(min(bar.means, na.rm=TRUE)>0, 0,	> barx <- barplot(bar.means, ylim=c(ifelse(min(bar.means, na.rm=TRUE)>0, 0,	> barx <- barplot(bar.means, ylim=c(ifelse(min(bar.means, na.rm=TRUE)>0, 0,
		NYT	76	14405	5275.95	71	13206	5376.34	4894	4558	55	30	25	35	70			+ min(bar.means-bar.sds, na.rm=TRUE)*1.2), max(bar.means+bar.sds,	+ min(bar.means-bar.sds, na.rm=TRUE)*1.2), max(bar.means+bar.sds,	+ min(bar.means-bar.sds, na.rm=TRUE)*1.2), max(bar.means+bar.sds,	> barx <- barplot(bar.means, ylim=c(ifelse(min(bar.means, na.rm=TRUE)>0, 0,
		NYT	89	18983	4688.41	78	20842	3742.44	4664	4939	50	35	30	50	80			+ na.rm=TRUE)*1.2), xlab="Group", ylab="Cochlea.Basal", axis.lty=1)	+ na.rm=TRUE)*1.2), xlab="Group", ylab="Cochlea.Middle", axis.lty=1)	+ na.rm=TRUE)*1.2), xlab="Group", ylab="Stria.Basal", axis.lty=1)	+ min(bar.means-bar.sds, na.rm=TRUE)*1.2), max(bar.means+bar.sds,
		NYT	103	15032	6852.05	88	14721	5977.85	4179	4254	50	25	20	30	70						+ na.rm=TRUE)*1.2), xlab="Group", ylab="Stria.Middle", axis.lty=1)
		NYT	79	19078	4140.9	69	16164	4268.75	4849	4714	50	25	35	50	70			> error.bar(barx, bar.means, bar.sds)	> error.bar(barx, bar.means, bar.sds)	> error.bar(barx, bar.means, bar.sds)
		NYT	82	15747	5207.34	85	16845	5046.01	4954	5002	50	35	45	60	85						> error.bar(barx, bar.means, bar.sds)
		NYT	105	16584	6331.4	66	15721	4198.21	5878	5307	40	25	20	35	70			> group.names <- c(group.names, "Group=5M")	> group.names <- c(group.names, "Group=5M")	> group.names <- c(group.names, "Group=5M")
		NYT	78	16131	4835.41	80	19913	4017.48	6185	4874	40	25	30	60	75						> group.names <- c(group.names, "Group=5M")
																		> group.means <- c(group.means, bar.means[1])	> group.means <- c(group.means, bar.means[1])	> group.means <- c(group.means, bar.means[1])
																					> group.means <- c(group.means, bar.means[1])
																		> group.sds <- c(group.sds, bar.sds[1])	> group.sds <- c(group.sds, bar.sds[1])	> group.sds <- c(group.sds, bar.sds[1])
																					> group.sds <- c(group.sds, bar.sds[1])
																		> res <- NULL	> res <- NULL	> res <- NULL
		Group	Cells/mm2	Area(mm2)																	> res <- NULL
		7M	3328.45	5024														> res <- summary(lm(Cochlea.Basal ~ factor(Group), data=Dataset))	> res <- summary(lm(Cochlea.Middle ~ factor(Group), data=Dataset))	> res <- summary(lm(Stria.Basal ~ factor(Group), data=Dataset))
		7M	3423.07	5078																	> res <- summary(lm(Stria.Middle ~ factor(Group), data=Dataset))
		7M	4704.88	5145														> group.p <- c(group.p, signif(pf(res$fstatistic[1], res$fstatistic[2],	> group.p <- c(group.p, signif(pf(res$fstatistic[1], res$fstatistic[2],	> group.p <- c(group.p, signif(pf(res$fstatistic[1], res$fstatistic[2],
		7M	3906	4243														+ res$fstatistic[3], lower.tail=FALSE), digits=3))	+ res$fstatistic[3], lower.tail=FALSE), digits=3))	+ res$fstatistic[3], lower.tail=FALSE), digits=3))	> group.p <- c(group.p, signif(pf(res$fstatistic[1], res$fstatistic[2],
		7M	991.262	4881																	+ res$fstatistic[3], lower.tail=FALSE), digits=3))
		7M	3480.02	5582														> group.names <- c(group.names, "Group=7M")	> group.names <- c(group.names, "Group=7M")	> group.names <- c(group.names, "Group=7M")
		7M	3605.77	5386																	> group.names <- c(group.names, "Group=7M")
		5M	6238.91	4064														> group.means <- c(group.means, bar.means[2])	> group.means <- c(group.means, bar.means[2])	> group.means <- c(group.means, bar.means[2])
		5M	6633.62	3809																	> group.means <- c(group.means, bar.means[2])
		5M	5371.13	4069														> group.sds <- c(group.sds, bar.sds[2])	> group.sds <- c(group.sds, bar.sds[2])	> group.sds <- c(group.sds, bar.sds[2])
		5M	6188.59	4530																	> group.sds <- c(group.sds, bar.sds[2])
		5M	5315.11	4709														> group.p <- c(group.p, "")	> group.p <- c(group.p, "")	> group.p <- c(group.p, "")
		5M	4649.62	5319																	> group.p <- c(group.p, "")
		5M	5463.71	4557														> group.names <- c(group.names, "Group=NYT")	> group.names <- c(group.names, "Group=NYT")	> group.names <- c(group.names, "Group=NYT")
		NYT	5275.95	4894																	> group.names <- c(group.names, "Group=NYT")
		NYT	4688.41	4664														> group.means <- c(group.means, bar.means[3])	> group.means <- c(group.means, bar.means[3])	> group.means <- c(group.means, bar.means[3])
		NYT	6852.05	4179																	> group.means <- c(group.means, bar.means[3])
		NYT	4140.9	4849														> group.sds <- c(group.sds, bar.sds[3])	> group.sds <- c(group.sds, bar.sds[3])	> group.sds <- c(group.sds, bar.sds[3])
		NYT	5207.34	4954																	> group.sds <- c(group.sds, bar.sds[3])
		NYT	6331.4	5878														> group.p <- c(group.p, "")	> group.p <- c(group.p, "")	> group.p <- c(group.p, "")
		NYT	4835.41	6185																	> group.p <- c(group.p, "")
																		> summary(AnovaModel.11)	> summary(AnovaModel.12)	> summary(AnovaModel.13)
																		Df Sum Sq Mean Sq F value Pr(>F)	Df Sum Sq Mean Sq F value Pr(>F)	Df Sum Sq Mean Sq F value Pr(>F)	> summary(AnovaModel.14)
																		factor(Group) 2 22335333 11167667 12.55 0.000387 ***	factor(Group) 2 2645655 1322828 2.534 0.109	factor(Group) 2 1860540 930270 3.003 0.0749 .	Df Sum Sq Mean Sq F value Pr(>F)
																		Residuals 18 16020165 890009	Residuals 17 8874224 522013	Residuals 18 5576346 309797	factor(Group) 2 3290146 1645073 4.896 0.02 *
																		---	1 observation deleted due to missingness	---	Residuals 18 6047505 335972
																		Signif. codes: 0 '***' 0.001 '**' 0.01 '*' 0.05 '.' 0.1 ' ' 1		Signif. codes: 0 '***' 0.001 '**' 0.01 '*' 0.05 '.' 0.1 ' ' 1	---
																			> summary.anova <- NULL		Signif. codes: 0 '***' 0.001 '**' 0.01 '*' 0.05 '.' 0.1 ' ' 1
																		> summary.anova <- NULL		> summary.anova <- NULL
																			> summary.anova <- data.frame(mean=group.means, sd=group.sds, p.value=group.p)		> summary.anova <- NULL
																		> summary.anova <- data.frame(mean=group.means, sd=group.sds, p.value=group.p)		> summary.anova <- data.frame(mean=group.means, sd=group.sds, p.value=group.p)
																			> rownames(summary.anova) <- group.names		> summary.anova <- data.frame(mean=group.means, sd=group.sds, p.value=group.p)
																		> rownames(summary.anova) <- group.names		> rownames(summary.anova) <- group.names
																			> colnames(summary.anova) <- gettextRcmdr(colnames(summary.anova))		> rownames(summary.anova) <- group.names
																		> colnames(summary.anova) <- gettextRcmdr(colnames(summary.anova))		> colnames(summary.anova) <- gettextRcmdr(colnames(summary.anova))
																			> summary.anova		> colnames(summary.anova) <- gettextRcmdr(colnames(summary.anova))
																		> summary.anova	Mean standard deviation P value	> summary.anova
																		Mean standard deviation P value	Group=5M 5313.261 909.9819 0.109	Mean standard deviation P value	> summary.anova
																		Group=5M 5694.384 685.0799 0.000387	Group=7M 4433.484 344.9448	Group=5M 4436.714 507.2628 0.0749	Mean standard deviation P value
																		Group=7M 3348.492 1139.9254	Group=NYT 4661.011 818.5320	Group=7M 5048.429 425.4797	Group=5M 3997.857 307.9726 0.02
																		Group=NYT 5333.064 949.3488		Group=NYT 5086.143 700.7442	Group=7M 4865.143 893.6838
																			> TukeyHSD(AnovaModel.12, "factor(Group)")		Group=NYT 4806.857 338.2299
																		> TukeyHSD(AnovaModel.11, "factor(Group)")	Tukey multiple comparisons of means	> TukeyHSD(AnovaModel.13, "factor(Group)")
																		Tukey multiple comparisons of means	95% family-wise confidence level	Tukey multiple comparisons of means	> TukeyHSD(AnovaModel.14, "factor(Group)")
																		95% family-wise confidence level		95% family-wise confidence level	Tukey multiple comparisons of means
																			Fit: aov(formula = Cochlea.Middle ~ factor(Group), data = Dataset, na.action = na.omit)		95% family-wise confidence level
																		Fit: aov(formula = Cochlea.Basal ~ factor(Group), data = Dataset, na.action = na.omit)		Fit: aov(formula = Stria.Basal ~ factor(Group), data = Dataset, na.action = na.omit)
																			$`factor(Group)`		Fit: aov(formula = Stria.Middle ~ factor(Group), data = Dataset, na.action = na.omit)
																		$`factor(Group)`	diff lwr upr p adj	$`factor(Group)`
																		diff lwr upr p adj	7M-5M -879.7775 -1910.9601 151.4051 0.1019356	diff lwr upr p adj	$`factor(Group)`
																		7M-5M -2345.8916 -3632.8711 -1058.9120 0.0005538	NYT-5M -652.2505 -1683.4331 378.9321 0.2634595	7M-5M 611.71429 -147.5850 1371.0136 0.1276071	diff lwr upr p adj
																		NYT-5M -361.3194 -1648.2990 925.6601 0.7570134	NYT-7M 227.5270 -763.2012 1218.2552 0.8277090	NYT-5M 649.42857 -109.8708 1408.7279 0.1014376	7M-5M 867.28571 76.55927 1658.0122 0.0303494
																		NYT-7M 1984.5721 697.5926 3271.5517 0.0026523		NYT-7M 37.71429 -721.5850 797.0136 0.9911842	NYT-5M 809.00000 18.27356 1599.7264 0.0444558
																					NYT-7M -58.28571 -849.01216 732.4407 0.9806995
																			> windows(width=7, height=7); par(lwd=1, las=1, family="sans", cex=1, mgp=c(3.0,1,
																		> windows(width=7, height=7); par(lwd=1, las=1, family="sans", cex=1, mgp=c(3.0,1,	+ 0))	> windows(width=7, height=7); par(lwd=1, las=1, family="sans", cex=1, mgp=c(3.0,1,
																		+ 0))		+ 0))	> windows(width=7, height=7); par(lwd=1, las=1, family="sans", cex=1, mgp=c(3.0,1,
																			> plot(TukeyHSD(AnovaModel.12, "factor(Group)"))		+ 0))
																		> plot(TukeyHSD(AnovaModel.11, "factor(Group)"))		> plot(TukeyHSD(AnovaModel.13, "factor(Group)"))
																					> plot(TukeyHSD(AnovaModel.14, "factor(Group)"))
